# Supplementary material for: The Effects of Urbanization on Chronic Kidney Disease and Renal Function Decline: Findings from a Nation-Wide Longitudinal Study
Source: Toxics. 2025 Oct 23;13(11):907. doi: 10.3390/toxics13110907 (PMC12656146; doi:10.3390/toxics13110907)
Supplement: Supplementary file 1 [file toxics-13-00907-s001.zip]

Archive with 1 entries (1 files):
- toxics-3913893-SI.pdf
